# Supplementary material for: The identification of a blood circular RNA signature that differentiates Chikungunya virus infection
Source: Front Genet. 2025 Apr 29;16:1602177. doi: 10.3389/fgene.2025.1602177 (PMC12069458; doi:10.3389/fgene.2025.1602177)
Supplement: Supplementary file 2 [file DataSheet2.xlsx]

## Sheet: Table_S1
Supplementary Table S1. The information of public RNA-seq datasets used in this study, and the phenotypic details of samples in these datasets.
Cohort	ENA accession number	Run	Sex	Age	Instrument	Type	viral load	Severity	Patient
Discovery	PRJNA507472	SRR8521476	female	28	Illumina HiSeq 1500	Disease	19.95	NA	Patient 1
		SRR8521477	male	24	Illumina HiSeq 1500	Disease	22.02	NA	Patient 2
		SRR8521478	female	79	Illumina HiSeq 1500	Disease	21.5	NA	Patient 3
		SRR8521479	female	42	Illumina HiSeq 1500	Control	Neg	NA	Patient 4
		SRR8521480	male	22	Illumina HiSeq 1500	Disease	37.3	NA	Patient 5
		SRR8521481	female	17	Illumina HiSeq 1500	Disease	23.27	NA	Patient 6
		SRR8521482	male	26	Illumina HiSeq 1500	Disease	22.06	NA	Patient 7
		SRR8521483	female	52	Illumina HiSeq 1500	Disease	25.92	NA	Patient 8
		SRR8521484	male	16	Illumina HiSeq 1500	Disease	24.08	NA	Patient 9
		SRR8521485	female	32	Illumina HiSeq 1500	Disease	22.27	NA	Patient 10
		SRR8521486	female	52	Illumina HiSeq 1500	Disease	NA	NA	Patient 11
		SRR8521487	female	19	Illumina HiSeq 1500	Disease	24.12	NA	Patient 12
		SRR8521488	female	46	Illumina HiSeq 1500	Control	Neg	NA	Patient 13
		SRR8521489	female	59	Illumina HiSeq 1500	Disease	35	NA	Patient 14
		SRR8521490	female	19	Illumina HiSeq 1500	Disease	36.05	NA	Patient 15
		SRR8521491	female	24	Illumina HiSeq 1500	Disease	26.02	NA	Patient 16
		SRR8521492	female	59	Illumina HiSeq 1500	Control	Neg	NA	Patient 17
		SRR8521493	female	25	Illumina HiSeq 1500	Disease	36	NA	Patient 18
		SRR8521494	female	70	Illumina HiSeq 1500	Disease	NA	NA	Patient 19
		SRR8521495	female	25	Illumina HiSeq 1500	Disease	35.9	NA	Patient 20
		SRR8521496	male	20	Illumina HiSeq 1500	Disease	33.51	NA	Patient 21
		SRR8521497	female	47	Illumina HiSeq 1500	Disease	24.17	NA	Patient 22
		SRR8521498	male	24	Illumina HiSeq 1500	Disease	37.8	NA	Patient 23
		SRR8521499	female	62	Illumina HiSeq 1500	Control	Neg	NA	Patient 24
		SRR8521500	male	50	Illumina HiSeq 1500	Disease	33.93	NA	Patient 25
		SRR8521501	female	60	Illumina HiSeq 1500	Control	Neg	NA	Patient 26
		SRR8521502	female	36	Illumina HiSeq 1500	Control	Neg	NA	Patient 27
		SRR8521503	female	37	Illumina HiSeq 1500	Disease	21.83	NA	Patient 28
		SRR8521504	female	36	Illumina HiSeq 1500	Disease	21.6	NA	Patient 29
		SRR8521505	female	22	Illumina HiSeq 1500	Disease	24.93	NA	Patient 30
		SRR8521506	female	17	Illumina HiSeq 1500	Disease	23.08	NA	Patient 31
		SRR8521507	female	26	Illumina HiSeq 1500	Disease	23.46	NA	Patient 32
		SRR8521508	female	28	Illumina HiSeq 1500	Disease	37.1	NA	Patient 33
		SRR8521509	female	44	Illumina HiSeq 1500	Control	Neg	NA	Patient 34
		SRR8521510	female	23	Illumina HiSeq 1500	Disease	21.6	NA	Patient 35
		SRR8521511	female	55	Illumina HiSeq 1500	Control	Neg	NA	Patient 36
		SRR8521512	male	56	Illumina HiSeq 1500	Disease	23.02	NA	Patient 37
		SRR8521513	female	62	Illumina HiSeq 1500	Control	Neg	NA	Patient 38
		SRR8521514	female	30	Illumina HiSeq 1500	Disease	33.95	NA	Patient 39
		SRR8521515	female	26	Illumina HiSeq 1500	Control	Neg	NA	Patient 40
		SRR8521516	female	16	Illumina HiSeq 1500	Disease	27.89	NA	Patient 41
		SRR8521517	male	24	Illumina HiSeq 1500	Control	Neg	NA	Patient 42
		SRR8521518	male	38	Illumina HiSeq 1500	Control	Neg	NA	Patient 43
		SRR8521519	female	28	Illumina HiSeq 1500	Disease	37.2	NA	Patient 44
		SRR8521520	female	59	Illumina HiSeq 1500	Control	Neg	NA	Patient 45
		SRR8521521	male	17	Illumina HiSeq 1500	Disease	22.42	NA	Patient 46
		SRR8521522	female	17	Illumina HiSeq 1500	Disease	22.64	NA	Patient 47
		SRR8521523	male	45	Illumina HiSeq 1500	Control	Neg	NA	Patient 48
		SRR8521524	male	53	Illumina HiSeq 1500	Control	Neg	NA	Patient 49
		SRR8521525	male	54	Illumina HiSeq 1500	Control	Neg	NA	Patient 50
		SRR8521526	male	18	Illumina HiSeq 1500	Disease	25.11	NA	Patient 51
		SRR8521527	female	76	Illumina HiSeq 1500	Control	Neg	NA	Patient 52
		SRR8521528	male	37	Illumina HiSeq 1500	Disease	24.3	NA	Patient 53
		SRR8521529	female	33	Illumina HiSeq 1500	Control	Neg	NA	Patient 54
		SRR8521530	female	35	Illumina HiSeq 1500	Disease	21.28	NA	Patient 55
		SRR8521531	female	55	Illumina HiSeq 1500	Control	Neg	NA	Patient 56
		SRR8521532	male	38	Illumina HiSeq 1500	Disease	24.75	NA	Patient 57
		SRR8521533	female	64	Illumina HiSeq 1500	Disease	33.93	NA	Patient 58
		SRR8521534	female	38	Illumina HiSeq 1500	Control	Neg	NA	Patient 59
Validation	PRJNA390289	SRR5680252	male	13	Illumina HiSeq 4000	acute	7.37	severe	Patient 1, acute sample, technical replicate 1
		SRR5680253	male	13	Illumina HiSeq 4000	acute	7.37	severe	Patient 1, acute sample, technical replicate 2
		SRR5680254	male	13	Illumina HiSeq 4000	convalent	3.386	severe	Patient 1, conv sample, technical replicate 1
		SRR5680255	male	13	Illumina HiSeq 4000	convalent	3.386	severe	Patient 1, conv sample, technical replicate 2
		SRR5680256	male	1	Illumina HiSeq 4000	acute	9.509	severe	Patient 2, acute sample, technical replicate 1
		SRR5680257	male	1	Illumina HiSeq 4000	acute	9.509	severe	Patient 2, acute sample, technical replicate 2
		SRR5680258	male	1	Illumina HiSeq 4000	convalent	2.981	severe	Patient 2, conv sample, technical replicate 1
		SRR5680259	male	1	Illumina HiSeq 4000	convalent	2.981	severe	Patient 2, conv sample, technical replicate 2
		SRR5680260	male	14	Illumina HiSeq 4000	acute	8.34	severe	Patient 3, acute sample, technical replicate 1
		SRR5680261	male	14	Illumina HiSeq 4000	acute	8.34	severe	Patient 3, acute sample, technical replicate 2
		SRR5680262	male	14	Illumina HiSeq 4000	convalent	3.414	severe	Patient 3, conv sample, technical replicate 1
		SRR5680263	male	14	Illumina HiSeq 4000	convalent	3.414	severe	Patient 3, conv sample, technical replicate 2
		SRR5680264	female	13	Illumina HiSeq 4000	acute	7.69	non-severe	Patient 4, acute sample, technical replicate 1
		SRR5680265	female	13	Illumina HiSeq 4000	acute	7.69	non-severe	Patient 4, acute sample, technical replicate 2
		SRR5680266	female	13	Illumina HiSeq 4000	convalent	3.278	non-severe	Patient 4, conv sample, technical replicate 1
		SRR5680267	female	13	Illumina HiSeq 4000	convalent	3.278	non-severe	Patient 4, conv sample, technical replicate 2
		SRR5680268	female	14	Illumina HiSeq 4000	acute	6.67	non-severe	Patient 5, acute sample, technical replicate 1
		SRR5680269	female	14	Illumina HiSeq 4000	acute	6.67	non-severe	Patient 5, acute sample, technical replicate 2
		SRR5680270	female	14	Illumina HiSeq 4000	convalent	3.207	non-severe	Patient 5, conv sample, technical replicate 1
		SRR5680271	female	14	Illumina HiSeq 4000	convalent	3.207	non-severe	Patient 5, conv sample, technical replicate 2
		SRR5680272	male	12	Illumina HiSeq 4000	acute	8.81	non-severe	Patient 6, acute sample, technical replicate 1
		SRR5680273	male	12	Illumina HiSeq 4000	acute	8.81	non-severe	Patient 6, acute sample, technical replicate 2
		SRR5680274	male	12	Illumina HiSeq 4000	convalent	2.72	non-severe	Patient 6, conv sample, technical replicate 1
		SRR5680275	male	12	Illumina HiSeq 4000	convalent	2.72	non-severe	Patient 6, conv sample, technical replicate 2
		SRR5680276	female	13	Illumina HiSeq 4000	acute	7.454	severe	Patient 7, acute sample, technical replicate 1
		SRR5680277	female	13	Illumina HiSeq 4000	acute	7.454	severe	Patient 7, acute sample, technical replicate 2
		SRR5680278	female	13	Illumina HiSeq 4000	convalent	2.913	severe	Patient 7, conv sample, technical replicate 1
		SRR5680279	female	13	Illumina HiSeq 4000	convalent	2.913	severe	Patient 7, conv sample, technical replicate 2
		SRR5680280	male	13	Illumina HiSeq 4000	acute	9.47	severe	Patient 8, acute sample, technical replicate 1
		SRR5680281	male	13	Illumina HiSeq 4000	acute	9.47	severe	Patient 8, acute sample, technical replicate 2
		SRR5680282	male	13	Illumina HiSeq 4000	convalent	3.892	severe	Patient 8, conv sample, technical replicate 1
		SRR5680283	male	13	Illumina HiSeq 4000	convalent	3.892	severe	Patient 8, conv sample, technical replicate 2
		SRR5680284	male	12	Illumina HiSeq 4000	acute	8.671	non-severe	Patient 9, acute sample, technical replicate 1
		SRR5680285	male	12	Illumina HiSeq 4000	acute	8.671	non-severe	Patient 9, acute sample, technical replicate 2
		SRR5680286	male	12	Illumina HiSeq 4000	convalent	2.666	non-severe	Patient 9, conv sample, technical replicate 1
		SRR5680287	male	12	Illumina HiSeq 4000	convalent	2.666	non-severe	Patient 9, conv sample, technical replicate 2
		SRR5680288	male	13	Illumina HiSeq 4000	acute	8.817	non-severe	Patient 10, acute sample, technical replicate 1
		SRR5680289	male	13	Illumina HiSeq 4000	acute	8.817	non-severe	Patient 10, acute sample, technical replicate 2
		SRR5680290	male	13	Illumina HiSeq 4000	convalent	3.368	non-severe	Patient 10, conv sample, technical replicate 1
		SRR5680291	male	13	Illumina HiSeq 4000	convalent	3.368	non-severe	Patient 10, conv sample, technical replicate 2
		SRR5680292	male	12	Illumina HiSeq 4000	acute	10.172	non-severe	Patient 11, acute sample, technical replicate 1
		SRR5680293	male	12	Illumina HiSeq 4000	acute	10.172	non-severe	Patient 11, acute sample, technical replicate 2
		SRR5680294	male	12	Illumina HiSeq 4000	convalent	3.155	non-severe	Patient 11, conv sample, technical replicate 1
		SRR5680295	male	12	Illumina HiSeq 4000	convalent	3.155	non-severe	Patient 11, conv sample, technical replicate 2
		SRR5680296	male	11	Illumina HiSeq 4000	acute	8.717	severe	Patient 12, acute sample, technical replicate 1
		SRR5680297	male	11	Illumina HiSeq 4000	acute	8.717	severe	Patient 12, acute sample, technical replicate 2
		SRR5680298	male	11	Illumina HiSeq 4000	convalent	2.886	severe	Patient 12, conv sample, technical replicate 1
		SRR5680299	male	11	Illumina HiSeq 4000	convalent	2.886	severe	Patient 12, conv sample, technical replicate 2
		SRR5680300	male	6	Illumina HiSeq 4000	acute	8.306	non-severe	Patient 13, acute sample, technical replicate 1
		SRR5680301	male	6	Illumina HiSeq 4000	acute	8.306	non-severe	Patient 13, acute sample, technical replicate 2
		SRR5680302	male	6	Illumina HiSeq 4000	convalent	3.329	non-severe	Patient 13, conv sample, technical replicate 1
		SRR5680303	male	6	Illumina HiSeq 4000	convalent	3.329	non-severe	Patient 13, conv sample, technical replicate 2
		SRR5680304	male	4	Illumina HiSeq 4000	acute	NA	severe	Patient 14, acute sample, technical replicate 1
		SRR5680305	male	4	Illumina HiSeq 4000	acute	NA	severe	Patient 14, acute sample, technical replicate 2
		SRR5680306	male	4	Illumina HiSeq 4000	convalent	2.607	severe	Patient 14, conv sample, technical replicate 1
		SRR5680307	male	4	Illumina HiSeq 4000	convalent	2.607	severe	Patient 14, conv sample, technical replicate 2
		SRR5680308	male	3	Illumina HiSeq 4000	acute	7.75	non-severe	Patient 15, acute sample, technical replicate 1
		SRR5680309	male	3	Illumina HiSeq 4000	acute	7.75	non-severe	Patient 15, acute sample, technical replicate 2
		SRR5680310	male	3	Illumina HiSeq 4000	convalent	2.964	non-severe	Patient 15, conv sample, technical replicate 1
		SRR5680311	male	3	Illumina HiSeq 4000	convalent	2.964	non-severe	Patient 15, conv sample, technical replicate 2
		SRR5680312	male	13	Illumina HiSeq 4000	acute	7.254	non-severe	Patient 16, acute sample, technical replicate 1
		SRR5680313	male	13	Illumina HiSeq 4000	acute	7.254	non-severe	Patient 16, acute sample, technical replicate 2
		SRR5680314	male	13	Illumina HiSeq 4000	convalent	2.71	non-severe	Patient 16, conv sample, technical replicate 1
		SRR5680315	male	13	Illumina HiSeq 4000	convalent	2.71	non-severe	Patient 16, conv sample, technical replicate 2
		SRR5680316	male	12	Illumina HiSeq 4000	acute	6.691	severe	Patient 17, acute sample, technical replicate 1
		SRR5680317	male	12	Illumina HiSeq 4000	acute	6.691	severe	Patient 17, acute sample, technical replicate 2
		SRR5680318	male	12	Illumina HiSeq 4000	convalent	3.059	severe	Patient 17, conv sample, technical replicate 1
		SRR5680319	male	12	Illumina HiSeq 4000	convalent	3.059	severe	Patient 17, conv sample, technical replicate 2
		SRR5680320	male	6	Illumina HiSeq 4000	acute	8.7	non-severe	Patient 18, acute sample, technical replicate 1
		SRR5680321	male	6	Illumina HiSeq 4000	acute	8.7	non-severe	Patient 18, acute sample, technical replicate 2
		SRR5680322	male	6	Illumina HiSeq 4000	convalent	3.096	non-severe	Patient 18, conv sample, technical replicate 1
		SRR5680323	male	6	Illumina HiSeq 4000	convalent	3.096	non-severe	Patient 18, conv sample, technical replicate 2
		SRR5680324	male	12	Illumina HiSeq 4000	acute	8.25	severe	Patient 19, acute sample, technical replicate 1
		SRR5680325	male	12	Illumina HiSeq 4000	acute	8.25	severe	Patient 19, acute sample, technical replicate 2
		SRR5680326	male	12	Illumina HiSeq 4000	convalent	3.299	severe	Patient 19, conv sample, technical replicate 1
		SRR5680327	male	12	Illumina HiSeq 4000	convalent	3.299	severe	Patient 19, conv sample, technical replicate 2
		SRR5680328	male	12	Illumina HiSeq 4000	acute	9.253	severe	Patient 20, acute sample, technical replicate 1
		SRR5680329	male	12	Illumina HiSeq 4000	acute	9.253	severe	Patient 20, acute sample, technical replicate 2
		SRR5680330	male	12	Illumina HiSeq 4000	convalent	3.247	severe	Patient 20, conv sample, technical replicate 1
		SRR5680331	male	12	Illumina HiSeq 4000	convalent	3.247	severe	Patient 20, conv sample, technical replicate 2
		SRR5680332	male	7	Illumina HiSeq 4000	acute	5.44	severe	Patient 21, acute sample, technical replicate 1
		SRR5680333	male	7	Illumina HiSeq 4000	acute	5.44	severe	Patient 21, acute sample, technical replicate 2
		SRR5680334	male	7	Illumina HiSeq 4000	convalent	3.574	severe	Patient 21, conv sample, technical replicate 1
		SRR5680335	male	7	Illumina HiSeq 4000	convalent	3.574	severe	Patient 21, conv sample, technical replicate 2
		SRR5680336	male	7	Illumina HiSeq 4000	acute	8.4	non-severe	Patient 22, acute sample, technical replicate 1
		SRR5680337	male	7	Illumina HiSeq 4000	acute	8.4	non-severe	Patient 22, acute sample, technical replicate 2
		SRR5680338	male	7	Illumina HiSeq 4000	convalent	2.606	non-severe	Patient 22, conv sample, technical replicate 1
		SRR5680339	male	7	Illumina HiSeq 4000	convalent	2.606	non-severe	Patient 22, conv sample, technical replicate 2
		SRR5680340	female	5	Illumina HiSeq 4000	acute	9.165	severe	Patient 23, acute sample, technical replicate 1
		SRR5680341	female	5	Illumina HiSeq 4000	acute	9.165	severe	Patient 23, acute sample, technical replicate 2
		SRR5680342	female	5	Illumina HiSeq 4000	convalent	2.365	severe	Patient 23, conv sample, technical replicate 1
		SRR5680343	female	5	Illumina HiSeq 4000	convalent	2.365	severe	Patient 23, conv sample, technical replicate 2
		SRR5680344	male	5	Illumina HiSeq 4000	acute	3.328	non-severe	Patient 24, acute sample, technical replicate 1
		SRR5680345	male	5	Illumina HiSeq 4000	acute	3.328	non-severe	Patient 24, acute sample, technical replicate 2
		SRR5680346	male	5	Illumina HiSeq 4000	convalent	2.575	non-severe	Patient 24, conv sample, technical replicate 1
		SRR5680347	male	5	Illumina HiSeq 4000	convalent	2.575	non-severe	Patient 24, conv sample, technical replicate 2
		SRR5680348	male	13	Illumina HiSeq 4000	acute	7.77	severe	Patient 25, acute sample, technical replicate 1
		SRR5680349	male	13	Illumina HiSeq 4000	acute	7.77	severe	Patient 25, acute sample, technical replicate 2
		SRR5680350	male	13	Illumina HiSeq 4000	convalent	3.455	severe	Patient 25, conv sample, technical replicate 1
		SRR5680351	male	13	Illumina HiSeq 4000	convalent	3.455	severe	Patient 25, conv sample, technical replicate 2
		SRR5680352	male	2	Illumina HiSeq 4000	acute	9.233	severe	Patient 26, acute sample, technical replicate 1
		SRR5680353	male	2	Illumina HiSeq 4000	acute	9.233	severe	Patient 26, acute sample, technical replicate 2
		SRR5680354	male	2	Illumina HiSeq 4000	convalent	3.835	severe	Patient 26, conv sample, technical replicate 1
		SRR5680355	male	2	Illumina HiSeq 4000	convalent	3.835	severe	Patient 26, conv sample, technical replicate 2
		SRR5680356	female	14	Illumina HiSeq 4000	acute	7.96	non-severe	Patient 27, acute sample, technical replicate 1
		SRR5680357	female	14	Illumina HiSeq 4000	acute	7.96	non-severe	Patient 27, acute sample, technical replicate 2
		SRR5680358	female	14	Illumina HiSeq 4000	convalent	3.397	non-severe	Patient 27, conv sample, technical replicate 1
		SRR5680359	female	14	Illumina HiSeq 4000	convalent	3.397	non-severe	Patient 27, conv sample, technical replicate 2
		SRR5680360	male	4	Illumina HiSeq 4000	acute	8.17	severe	Patient 28, acute sample, technical replicate 1
		SRR5680361	male	4	Illumina HiSeq 4000	acute	8.17	severe	Patient 28, acute sample, technical replicate 2
		SRR5680362	male	4	Illumina HiSeq 4000	convalent	3.406	severe	Patient 28, conv sample, technical replicate 1
		SRR5680363	male	4	Illumina HiSeq 4000	convalent	3.406	severe	Patient 28, conv sample, technical replicate 2
		SRR5680364	male	13	Illumina HiSeq 4000	acute	8.47	severe	Patient 29, acute sample, technical replicate 1
		SRR5680365	male	13	Illumina HiSeq 4000	acute	8.47	severe	Patient 29, acute sample, technical replicate 2
		SRR5680366	male	13	Illumina HiSeq 4000	convalent	3.185	severe	Patient 29, conv sample, technical replicate 1
		SRR5680367	male	13	Illumina HiSeq 4000	convalent	3.185	severe	Patient 29, conv sample, technical replicate 2
		SRR5680368	male	14	Illumina HiSeq 4000	acute	8.86	non-severe	Patient 30, acute sample, technical replicate 1
		SRR5680369	male	14	Illumina HiSeq 4000	acute	8.86	non-severe	Patient 30, acute sample, technical replicate 2
		SRR5680370	male	14	Illumina HiSeq 4000	convalent	2.435	non-severe	Patient 30, conv sample, technical replicate 1
		SRR5680371	male	14	Illumina HiSeq 4000	convalent	2.435	non-severe	Patient 30, conv sample, technical replicate 2
		SRR5680372	male	13	Illumina HiSeq 4000	acute	9.225	severe	Patient 31, acute sample, technical replicate 1
		SRR5680373	male	13	Illumina HiSeq 4000	acute	9.225	severe	Patient 31, acute sample, technical replicate 2
		SRR5680374	male	13	Illumina HiSeq 4000	convalent	3.27	severe	Patient 31, conv sample, technical replicate 1
		SRR5680375	male	13	Illumina HiSeq 4000	convalent	3.27	severe	Patient 31, conv sample, technical replicate 2
		SRR5680376	male	5	Illumina HiSeq 4000	acute	9.28	severe	Patient 32, acute sample, technical replicate 1
		SRR5680377	male	5	Illumina HiSeq 4000	acute	9.28	severe	Patient 32, acute sample, technical replicate 2
		SRR5680378	male	5	Illumina HiSeq 4000	convalent	3.164	severe	Patient 32, conv sample, technical replicate 1
		SRR5680379	male	5	Illumina HiSeq 4000	convalent	3.164	severe	Patient 32, conv sample, technical replicate 2
		SRR5680380	female	12	Illumina HiSeq 4000	acute	7.4	non-severe	Patient 33, acute sample, technical replicate 1
		SRR5680381	female	12	Illumina HiSeq 4000	acute	7.4	non-severe	Patient 33, acute sample, technical replicate 2
		SRR5680382	female	12	Illumina HiSeq 4000	convalent	3.883	non-severe	Patient 33, conv sample, technical replicate 1
		SRR5680383	female	12	Illumina HiSeq 4000	convalent	3.883	non-severe	Patient 33, conv sample, technical replicate 2
		SRR5680384	male	15	Illumina HiSeq 4000	acute	7.13	severe	Patient 34, acute sample, technical replicate 1
		SRR5680385	male	15	Illumina HiSeq 4000	acute	7.13	severe	Patient 34, acute sample, technical replicate 2
		SRR5680386	male	15	Illumina HiSeq 4000	convalent	3.147	severe	Patient 34, conv sample, technical replicate 1
		SRR5680387	male	15	Illumina HiSeq 4000	convalent	3.147	severe	Patient 34, conv sample, technical replicate 2
		SRR5680388	female	4	Illumina HiSeq 4000	acute	9.977	non-severe	Patient 35, acute sample, technical replicate 1
		SRR5680389	female	4	Illumina HiSeq 4000	acute	9.977	non-severe	Patient 35, acute sample, technical replicate 2
		SRR5680390	female	4	Illumina HiSeq 4000	convalent	3.08	non-severe	Patient 35, conv sample, technical replicate 1
		SRR5680391	female	4	Illumina HiSeq 4000	convalent	3.08	non-severe	Patient 35, conv sample, technical replicate 2
		SRR5680392	male	2	Illumina HiSeq 4000	acute	6.52	non-severe	Patient 36, acute sample, technical replicate 1
		SRR5680393	male	2	Illumina HiSeq 4000	acute	6.52	non-severe	Patient 36, acute sample, technical replicate 2
		SRR5680394	male	2	Illumina HiSeq 4000	convalent	3.27	non-severe	Patient 36, conv sample, technical replicate 1
		SRR5680395	male	2	Illumina HiSeq 4000	convalent	3.27	non-severe	Patient 36, conv sample, technical replicate 2
		SRR5680396	female	7	Illumina HiSeq 4000	acute	6.77	non-severe	Patient 37, acute sample, technical replicate 1
		SRR5680397	female	7	Illumina HiSeq 4000	acute	6.77	non-severe	Patient 37, acute sample, technical replicate 2
		SRR5680398	female	7	Illumina HiSeq 4000	convalent	2.577	non-severe	Patient 37, conv sample, technical replicate 1
		SRR5680399	female	7	Illumina HiSeq 4000	convalent	2.577	non-severe	Patient 37, conv sample, technical replicate 2
		SRR5680400	female	1	Illumina HiSeq 4000	acute	9.648	severe	Patient 38, acute sample, technical replicate 1
		SRR5680401	female	1	Illumina HiSeq 4000	acute	9.648	severe	Patient 38, acute sample, technical replicate 2
		SRR5680402	female	1	Illumina HiSeq 4000	convalent	3.078	severe	Patient 38, conv sample, technical replicate 1
		SRR5680403	female	1	Illumina HiSeq 4000	convalent	3.078	severe	Patient 38, conv sample, technical replicate 2
		SRR5680404	male	8	Illumina HiSeq 4000	acute	9.691	non-severe	Patient 39, acute sample, technical replicate 1
		SRR5680405	male	8	Illumina HiSeq 4000	acute	9.691	non-severe	Patient 39, acute sample, technical replicate 2
		SRR5680406	male	8	Illumina HiSeq 4000	convalent	3.03	non-severe	Patient 39, conv sample, technical replicate 1
		SRR5680407	male	8	Illumina HiSeq 4000	convalent	3.03	non-severe	Patient 39, conv sample, technical replicate 2
		SRR5680408	female	13	Illumina HiSeq 4000	acute	8.644	non-severe	Patient 40, acute sample, technical replicate 1
		SRR5680409	female	13	Illumina HiSeq 4000	acute	8.644	non-severe	Patient 40, acute sample, technical replicate 2
		SRR5680410	female	13	Illumina HiSeq 4000	convalent	3.24	non-severe	Patient 40, conv sample, technical replicate 1
		SRR5680411	female	13	Illumina HiSeq 4000	convalent	3.24	non-severe	Patient 40, conv sample, technical replicate 2
		SRR5680412	female	5	Illumina HiSeq 4000	acute	8.84	non-severe	Patient 41, acute sample, technical replicate 1
		SRR5680413	female	5	Illumina HiSeq 4000	acute	8.84	non-severe	Patient 41, acute sample, technical replicate 2
		SRR5680414	female	5	Illumina HiSeq 4000	convalent	3.894	non-severe	Patient 41, conv sample, technical replicate 1
		SRR5680415	female	5	Illumina HiSeq 4000	convalent	3.894	non-severe	Patient 41, conv sample, technical replicate 2
		SRR5680416	male	14	Illumina HiSeq 4000	acute	NA	non-severe	Patient 42, acute sample, technical replicate 1
		SRR5680417	male	14	Illumina HiSeq 4000	acute	NA	non-severe	Patient 42, acute sample, technical replicate 2
		SRR5680418	male	14	Illumina HiSeq 4000	convalent	NA	non-severe	Patient 42, conv sample, technical replicate 1
		SRR5680419	male	14	Illumina HiSeq 4000	convalent	NA	non-severe	Patient 42, conv sample, technical replicate 2
		SRR5680420	male	4	Illumina HiSeq 4000	acute	8.018	severe	Patient 43, acute sample, technical replicate 1
		SRR5680421	male	4	Illumina HiSeq 4000	acute	8.018	severe	Patient 43, acute sample, technical replicate 2
		SRR5680422	male	4	Illumina HiSeq 4000	convalent	NA	severe	Patient 43, conv sample, technical replicate 1
		SRR5680423	male	4	Illumina HiSeq 4000	convalent	NA	severe	Patient 43, conv sample, technical replicate 2

## Sheet: Table_S2
Supplementary Table S2. The host gene of 13 blood biomarker circRNAs and their functional annotation.
Blood biomarker circRNAs	Gene	Expression changes in disease	Gene function	Reference*
12:46229153|46243314	SLC38A1	Down regulation	As an important transporter of glutamine. Glutamine serves as a precursor for the synaptic transmitter, glutamate.	1
17:35478075|35480195	SLFN12L	Down regulation	Predicted to be integral component of membrane.
18:2666157|2674145	SMCHD1	Up regulation	Associated with DNA methylation. As a restriction factor against herpesviruses.	2
18:79695225|79704917	CTDP1	Up regulation	Interacts with transcription initiation factor TFIIF and promotes the initiation of gene expression.
19:23358430|23362725	ZNF91	Down regulation	Encodes a zinc finger protein of the KRAB.
2:86121479|86127991	PTCD3	Up regulation	Enables rRNA binding activity and ribosomal small subunit binding activity. Involved in mitochondrial translation.
20:49269942|49271750	ZNFX1	Up regulation	As an interferon-stimulated double-stranded RNA sensor that restricts the replication of RNA viruses.	3
3:182836035|182848557	ATP11B	Up regulation	Drives uphill transport of ions across membranes.
4:6923373|6924111	TBC1D14	Up regulation	Involved in negative regulation of autophagy.
5:131255095|131256192	CDC42SE2	Down regulation	Enables signaling adaptor activity. Involved in regulation of signal transduction.	4
5:40852174|40854096	CARD6	Up regulation	Interacts with receptor-interacting protein kinases and modulates signal transduction pathways converging on activation of the inducible transcription factor NF-kB.	5
6:42632552|42637194	UBR2	Up regulation	Enables leucine binding activity. Involved in cellular response to leucine and negative regulation of TOR signaling. Predicted to be part of ubiquitin ligase complex.	6
7:140046884|140058034	PARP12	Up regulation	As an interferon-stimulated gene involved in the control of protein translation and inflammation.	7
*References:
1	Gu S, Roderick HL, Camacho P, Jiang JX. Characterization of an N-system Amino Acid Transporter Expressed in Retina and Its Involvement in Glutamine Transport. Journal of Biological Chemistry. 2001;276(26):24137-44.
2	Tian XZ, Yaru; Wang, Shaowei; Gao, Ming; Xia,Yanlin; Li,Yangyang; Zhong, Yunhong;. Genome-Wide CRISPR-Cas9 Screen Identifies SMCHD1 as a Restriction Factor for Herpesviruses. mBio. 2023;14(2).
3	Vavassori S, Chou J, Faletti LE, Haunerdinger V, Opitz L, Joset P, et al. Multisystem inflammation and susceptibility to viral infections in human ZNFX1 deficiency. Journal of Allergy and Clinical Immunology. 2021;148(2):381-93.
4	Damayanti NP, Saadatzadeh MR, Dobrota E, Ordaz JD, Bailey BJ, Pandya PH, et al. Establishment and characterization of patient-derived xenograft of a rare pediatric anaplastic pleomorphic xanthoastrocytoma (PXA) bearing a CDC42SE2-BRAF fusion. Scientific Reports. 2023;13(1).
5	Stehlik C, Hayashi H, Pio F, Godzik A, Reed JC. CARD6 Is a Modulator of NF-κB Activation by Nod1- and Cardiak-mediated Pathways. Journal of Biological Chemistry. 2003;278(34):31941-9.
6	Villa E, Paul R, Meynet O, Volturo S, Pinna G, Ricci J-E. The E3 ligase UBR2 regulates cell death under caspase deficiency via Erk/MAPK pathway. Cell Death & Disease. 2020;11(12).
7	Welsby I, Hutin D, Gueydan C, Kruys V, Rongvaux A, Leo O. PARP12, an Interferon-stimulated Gene Involved in the Control of Protein Translation and Inflammation. Journal of Biological Chemistry. 2014;289(38):26642-57.
